# Supplementary material for: Redetermination of eveite, Mn2AsO4(OH), based on single-crystal X-ray diffraction data
Source: Acta Crystallogr Sect E Struct Rep Online. 2011 Nov 2;67(Pt 12):i68. doi: 10.1107/S1600536811044266 (PMC3238575; doi:10.1107/S1600536811044266)
Supplement: Supplementary file 2 [file e-67-00i68-Isup2.hkl]

# 
# h,k,l, Fc-squared, Fo-squared, sigma(Fo-squared) and status flag 
# 
data_I
_shelx_title ' eveite in Pnnm' 
_shelx_refln_list_code          4 
_shelx_F_calc_maximum      258.18 
_exptl_crystal_F_000       496.00 
_reflns_d_resolution_high  0.6606 
 
loop_ 
 _symmetry_equiv_pos_as_xyz 
 'x, y, z' 
 '-x, -y, z' 
 '-x+1/2, y+1/2, -z+1/2' 
 'x+1/2, -y+1/2, -z+1/2' 
 '-x, -y, -z' 
 'x, y, -z' 
 'x-1/2, -y-1/2, z-1/2' 
 '-x-1/2, y-1/2, z-1/2' 
 
_cell_length_a     8.5478 
_cell_length_b     8.7207 
_cell_length_c     6.2961 
_cell_angle_alpha  90.000 
_cell_angle_beta   90.000 
_cell_angle_gamma  90.000 
 
_shelx_F_squared_multiplier     1.000 
 
loop_ 
 _refln_index_h 
 _refln_index_k 
 _refln_index_l 
 _refln_F_squared_calc 
 _refln_F_squared_meas 
 _refln_F_squared_sigma 
 _refln_observed_status 
   4   0   0     7435.21     7910.66    110.55 o 
   6   0   0     1189.40     1294.29     24.27 o 
   8   0   0    18201.31    18982.89    267.62 o 
  10   0   0      757.34      800.17     24.94 o 
  12   0   0     2086.37     2039.85     46.51 o 
   2   1   0     3735.91     3705.42     58.98 o 
   3   1   0    11353.72    12088.88    266.95 o 
   4   1   0      541.91      679.79     12.81 o 
   5   1   0     5891.87     6373.69     91.68 o 
   6   1   0     4943.68     5446.33     83.25 o 
   7   1   0        3.80       11.99      5.39 o 
   8   1   0     2378.76     2422.87     30.97 o 
   9   1   0     1868.47     1989.14     28.36 o 
  10   1   0      365.99      377.58     16.18 o 
  11   1   0     1285.00     1303.73     34.38 o 
  12   1   0       61.95       60.40      8.81 o 
   0   2   0     2880.81     2583.64     50.22 o 
   1   2   0     3490.45     3272.51     34.80 o 
   2   2   0    39573.37    40318.05    389.19 o 
   4   2   0      684.00      720.71     11.19 o 
   5   2   0     1855.35     1852.60     23.11 o 
   6   2   0    15418.29    16233.79    161.59 o 
   7   2   0      445.59      404.46     14.83 o 
   8   2   0      512.86      551.54     12.62 o 
   9   2   0     1494.04     1462.05     23.59 o 
  10   2   0     5385.33     5313.12     62.91 o 
  11   2   0      104.49       85.28      8.58 o 
  12   2   0      134.80      152.60     15.50 o 
   1   3   0     7754.65     7328.59     53.08 o 
   2   3   0     2365.66     2206.01     26.45 o 
   3   3   0     1433.95     1547.50     25.62 o 
   4   3   0      499.93      607.97     11.19 o 
   5   3   0     1682.49     1829.18     30.67 o 
   6   3   0      163.32      180.04      7.58 o 
   7   3   0     8247.63     8464.88     90.09 o 
   8   3   0        4.07       17.53      7.42 o 
   9   3   0      257.74      270.77     10.72 o 
  10   3   0      480.23      469.11     14.53 o 
  11   3   0       32.75       28.65      7.63 o 
  12   3   0      760.62      727.83     19.78 o 
   1   4   0      146.44      188.95      4.63 o 
   2   4   0       32.95       40.39      3.00 o 
   3   4   0       34.47       48.39      4.29 o 
   4   4   0    39236.50    39848.38    431.43 o 
   5   4   0      457.81      412.34     10.72 o 
   6   4   0      419.97      447.84     19.21 o 
   7   4   0       28.94       38.70      5.47 o 
   8   4   0     2936.63     2857.45     38.60 o 
   9   4   0        0.62        4.54      5.47 o 
  10   4   0       34.73       31.87      6.90 o 
  11   4   0       56.74       65.02      8.54 o 
  12   4   0     3236.05     2964.34     44.55 o 
   1   5   0     6500.50     6498.91     72.97 o 
   2   5   0     4726.52     4561.41     36.65 o 
   3   5   0     1286.06     1301.89     16.73 o 
   4   5   0       24.30       22.94      4.29 o 
   5   5   0      927.46      930.54     18.09 o 
   6   5   0      997.71      959.81     18.57 o 
   7   5   0     3416.71     3358.62     44.32 o 
   8   5   0       88.47       82.58      7.85 o 
   9   5   0      339.82      317.51     18.88 o 
  10   5   0      362.55      322.53     13.80 o 
  11   5   0      361.12      340.87     15.01 o 
   0   6   0      119.70      121.95      7.38 o 
   1   6   0     3390.55     3309.04     29.32 o 
   2   6   0    12687.37    12413.69     91.25 o 
   3   6   0     1463.43     1452.80     19.19 o 
   4   6   0      732.79      772.22     22.58 o 
   5   6   0      153.33      136.98     13.15 o 
   6   6   0     8908.30     9023.20    100.34 o 
   7   6   0       24.72       30.09      7.42 o 
   8   6   0      205.96      196.13     11.41 o 
   9   6   0     1622.65     1545.73     41.79 o 
  10   6   0     2763.19     2518.55     40.01 o 
  11   6   0      460.99      430.16     19.55 o 
   1   7   0     1434.93     1403.53     16.93 o 
   2   7   0       86.76       98.99      5.18 o 
   3   7   0     3786.71     3861.08     40.33 o 
   4   7   0        1.39       14.01     12.47 o 
   5   7   0     2353.52     2225.50     63.37 o 
   6   7   0      446.17      439.74     16.18 o 
   7   7   0      336.54      329.55     14.06 o 
   8   7   0      709.41      668.87     19.27 o 
   9   7   0     2154.58     2029.87     35.74 o 
  10   7   0       43.42       54.60      9.50 o 
   0   8   0    28517.18    27400.91    275.99 o 
   1   8   0     2299.56     2203.84     23.92 o 
   2   8   0     1129.60     1153.02     18.80 o 
   3   8   0      541.98      509.43     15.73 o 
   4   8   0     2818.63     2851.94     42.42 o 
   5   8   0       65.46       78.96      8.58 o 
   6   8   0      220.19      220.37     12.62 o 
   7   8   0      304.97      302.71     14.78 o 
   8   8   0     7377.22     7074.29     87.94 o 
   9   8   0      601.15      519.87     18.82 o 
  10   8   0      426.18      411.91     17.39 o 
   1   9   0      462.56      465.35     12.83 o 
   2   9   0     1316.14     1294.02     60.67 o 
   3   9   0     2151.06     2133.59     36.46 o 
   4   9   0       61.93       65.06      8.81 o 
   5   9   0      725.74      696.71     20.50 o 
   6   9   0     2175.17     2066.48     37.66 o 
   7   9   0      836.21      824.76     33.37 o 
   8   9   0      733.93      690.61     21.91 o 
   9   9   0      150.39      146.60     15.17 o 
   0  10   0     1996.26     2042.19     41.46 o 
   1  10   0        8.11        8.09      5.45 o 
   2  10   0     7564.06     7580.58     92.70 o 
   3  10   0      353.00      353.79     20.22 o 
   4  10   0      109.61       99.83     11.19 o 
   5  10   0     1074.96     1004.89     25.98 o 
   6  10   0     3441.98     3374.38     53.86 o 
   7  10   0      446.01      381.76     17.87 o 
   8  10   0      278.65      272.70     43.48 o 
   1  11   0     1184.42     1257.31     28.59 o 
   2  11   0       28.36       24.75      8.33 o 
   3  11   0       36.95       44.73      9.50 o 
   4  11   0      259.77      293.63     16.88 o 
   5  11   0      632.25      646.58     22.64 o 
   6  11   0       45.49       43.84     10.96 o 
   7  11   0     1699.38     1749.32     38.13 o 
   1  12   0        4.43        5.39     12.81 o 
   2  12   0       70.19       76.85     16.85 o 
   3  12   0      303.39      317.19     18.31 o 
   4  12   0     5485.34     5684.17     80.79 o 
   5  12   0      770.93      812.27     26.93 o 
   2  13   0      918.55      968.02     41.79 o 
   1   0   1     7517.91     7196.78    101.79 o 
   3   0   1    10784.19    12064.52    169.20 o 
   5   0   1       41.90       53.25      6.74 o 
   7   0   1      909.04      941.61     21.00 o 
   9   0   1      951.31     1013.37     34.38 o 
  11   0   1     2047.47     1959.66     56.63 o 
   0   1   1     5482.34     4962.68     50.29 o 
   1   1   1     6949.28     7082.26     70.98 o 
   2   1   1        0.71       -2.38      2.38 o 
   3   1   1    13454.13    14414.85    142.52 o 
   4   1   1     2361.82     2546.64     30.27 o 
   5   1   1    18815.00    20291.97    209.65 o 
   6   1   1       57.81       66.84      3.13 o 
   7   1   1     4850.39     5213.25     76.96 o 
   8   1   1      218.69      229.03     12.51 o 
   9   1   1      377.23      387.77      8.01 o 
  10   1   1      222.29      214.72      7.16 o 
  11   1   1     1164.02     1103.47     15.37 o 
  12   1   1        2.33        5.12      5.09 o 
   1   2   1        0.24       -2.61      2.61 o 
   2   2   1     2688.75     2731.91     38.00 o 
   3   2   1      393.53      362.85      5.81 o 
   4   2   1      746.01      778.04     12.65 o 
   5   2   1      435.10      467.79      7.55 o 
   6   2   1      484.57      511.42      7.01 o 
   7   2   1      191.20      218.64      5.54 o 
   8   2   1      987.15     1040.10     12.53 o 
   9   2   1      332.71      346.71     11.09 o 
  10   2   1       19.81       23.87      4.77 o 
  11   2   1      553.70      553.88     11.19 o 
  12   2   1      738.56      736.72     15.31 o 
   0   3   1     6629.19     6535.29     65.58 o 
   1   3   1    16337.18    16048.95     84.73 o 
   2   3   1       42.23       19.93      2.82 o 
   3   3   1     7022.70     7005.87     46.17 o 
   4   3   1     1591.65     1549.22     20.37 o 
   5   3   1     1793.91     1922.15     20.14 o 
   6   3   1       47.94       47.46      3.32 o 
   7   3   1     3412.09     3412.37     29.32 o 
   8   3   1      412.11      380.22      8.05 o 
   9   3   1     5086.45     4968.25     41.63 o 
  10   3   1      454.34      437.19      9.89 o 
  11   3   1     1703.97     1692.07     20.58 o 
  12   3   1       27.38       34.78      5.86 o 
   1   4   1     2673.45     2665.04     16.08 o 
   2   4   1      691.16      655.04     10.10 o 
   3   4   1     3388.84     3343.56     22.83 o 
   4   4   1       21.90       16.53      2.93 o 
   5   4   1     1383.12     1385.05     17.03 o 
   6   4   1      149.05      161.26      6.52 o 
   7   4   1     3377.85     3362.81     30.03 o 
   8   4   1        9.18       18.99      8.11 o 
   9   4   1      117.57      120.18      6.16 o 
  10   4   1        4.65       -0.39      6.90 o 
  11   4   1       49.02       69.35      6.39 o 
  12   4   1        0.14        7.20      5.42 o 
   0   5   1      287.92      277.20      6.31 o 
   1   5   1    13895.60    13598.80     69.23 o 
   2   5   1      307.13      293.55      6.11 o 
   3   5   1     3544.78     3610.51     25.22 o 
   4   5   1     1761.26     1702.06     17.86 o 
   5   5   1      407.81      389.43     11.77 o 
   6   5   1      452.84      451.16      9.07 o 
   7   5   1     3098.18     3124.59     54.48 o 
   8   5   1        0.38       12.19      3.90 o 
   9   5   1     5534.55     5284.50     46.21 o 
  10   5   1        1.18        1.13      4.45 o 
  11   5   1     1284.25     1205.29     18.21 o 
   1   6   1       11.43       13.07      2.05 o 
   2   6   1     1342.50     1313.05     10.77 o 
   3   6   1       10.89        8.48      2.37 o 
   4   6   1      594.03      621.37     12.75 o 
   5   6   1       23.25       47.34      7.63 o 
   6   6   1      133.83      143.00      6.57 o 
   7   6   1      871.62      837.20     21.62 o 
   8   6   1      312.16      320.92      9.32 o 
   9   6   1      307.06      291.89      9.48 o 
  10   6   1      131.48      127.23      7.75 o 
  11   6   1       18.37       13.91      5.86 o 
   0   7   1      352.03      354.69      8.32 o 
   1   7   1     3121.06     3126.66     20.73 o 
   2   7   1      317.74      339.71      6.69 o 
   3   7   1     4758.60     4686.41     36.78 o 
   4   7   1     2801.27     2576.80     26.79 o 
   5   7   1     4952.20     4878.75     43.56 o 
   6   7   1      888.74      805.71     14.06 o 
   7   7   1     2428.97     2356.48     38.82 o 
   8   7   1        3.90        1.84      5.15 o 
   9   7   1      696.64      671.18     14.13 o 
  10   7   1       68.98       71.14      7.03 o 
   1   8   1     1155.50     1154.64     18.93 o 
   2   8   1      910.05      919.74     11.78 o 
   3   8   1     1817.79     1741.90     19.11 o 
   4   8   1       16.42       22.92      4.52 o 
   5   8   1       11.45       15.80      4.63 o 
   6   8   1       37.32       39.87      5.47 o 
   7   8   1      209.33      204.14      9.26 o 
   8   8   1       40.50       39.43      6.87 o 
   9   8   1      302.14      303.63     11.44 o 
  10   8   1       86.72       93.88     10.41 o 
   0   9   1     1004.63      999.75     20.53 o 
   1   9   1      830.78      821.11     10.84 o 
   2   9   1      570.82      560.05     11.07 o 
   3   9   1     4520.06     4521.19     43.14 o 
   4   9   1       86.52       85.33      6.73 o 
   5   9   1     6033.18     5998.85     54.60 o 
   6   9   1      152.53      153.43      8.84 o 
   7   9   1     1244.27     1207.60     19.95 o 
   8   9   1      323.78      318.62     19.01 o 
   9   9   1       62.71       55.37      7.42 o 
   1  10   1       12.19       11.86      4.37 o 
   2  10   1      245.86      252.03      9.85 o 
   3  10   1      337.05      341.72     11.20 o 
   4  10   1       70.70       81.34      8.08 o 
   5  10   1      168.29      172.12      9.59 o 
   6  10   1      279.24      295.01     11.77 o 
   7  10   1       22.62       32.56      8.04 o 
   8  10   1      492.32      482.69     14.66 o 
   0  11   1     1829.84     1852.45     51.23 o 
   1  11   1     2110.14     2079.43     27.30 o 
   2  11   1      515.56      523.44     18.97 o 
   3  11   1     1331.48     1341.31     21.99 o 
   4  11   1        3.12        9.37      6.23 o 
   5  11   1     1008.29     1033.67     20.14 o 
   6  11   1        5.50        3.27      6.30 o 
   7  11   1      868.48      869.61     24.47 o 
   1  12   1      228.82      255.49     24.94 o 
   2  12   1      386.78      456.26     16.71 o 
   3  12   1      235.10      266.37     14.48 o 
   4  12   1        7.27       11.53      6.99 o 
   5  12   1      231.14      241.35     12.87 o 
   0   0   2    19632.90    20035.17    277.06 o 
   2   0   2    19201.61    18482.86    281.78 o 
   4   0   2     8230.93     9130.80    132.80 o 
   6   0   2    11094.65    11638.48    172.57 o 
   8   0   2     2434.53     2478.70     51.23 o 
  10   0   2     6699.55     6883.32    117.29 o 
  12   0   2      113.08      115.48      9.59 o 
   1   1   2    10992.99    11486.02     67.43 o 
   2   1   2     5469.08     5779.66     34.54 o 
   3   1   2      401.21      420.08      5.70 o 
   4   1   2       85.91       90.65      3.87 o 
   5   1   2     3836.02     4018.74     47.90 o 
   6   1   2     1348.12     1390.46     43.14 o 
   7   1   2     3702.90     4003.90     50.29 o 
   8   1   2      623.11      598.63     16.21 o 
   9   1   2     1184.03     1192.18     16.93 o 
  10   1   2        8.59       21.44      4.42 o 
  11   1   2        1.70        5.11      4.04 o 
  12   1   2        6.53        7.12      7.67 o 
   0   2   2    32097.58    31022.59    245.58 o 
   2   2   2      356.14      333.96      5.27 o 
   3   2   2      306.09      250.71      6.37 o 
   4   2   2    17783.77    18288.72     96.20 o 
   5   2   2     5066.87     5056.36     60.71 o 
   6   2   2      426.41      443.73      7.39 o 
   7   2   2      880.05      880.98     13.08 o 
   8   2   2     8162.01     8464.74     71.90 o 
   9   2   2     1157.66     1133.48     13.62 o 
  10   2   2      388.32      383.54     10.87 o 
  11   2   2      227.68      217.84      8.47 o 
  12   2   2     2720.42     2617.24     30.49 o 
   1   3   2     2198.54     2293.57     16.37 o 
   2   3   2     2824.30     2729.92     18.93 o 
   3   3   2    13262.38    13782.03     80.16 o 
   4   3   2      995.79     1064.08     10.15 o 
   5   3   2      964.00      978.53     10.42 o 
   6   3   2        4.85       18.54      2.72 o 
   7   3   2      303.83      293.97      6.69 o 
   8   3   2       59.64       70.76      5.15 o 
   9   3   2      525.11      541.34      9.84 o 
  10   3   2      916.57      872.19     13.23 o 
  11   3   2     2696.18     2633.77     27.74 o 
  12   3   2      939.45      863.35     14.63 o 
   0   4   2     3115.45     3053.04     26.03 o 
   1   4   2      289.03      335.77      4.82 o 
   2   4   2    27767.98    27572.08    190.48 o 
   3   4   2      704.06      745.69      8.32 o 
   4   4   2    12382.02    12570.40     77.78 o 
   5   4   2      791.29      752.42     10.63 o 
   6   4   2    13833.59    14092.70    102.83 o 
   7   4   2      104.52      110.53      5.37 o 
   8   4   2       45.35       66.56      4.84 o 
   9   4   2        7.78        7.11      3.88 o 
  10   4   2     2715.47     2568.42     26.91 o 
  11   4   2       29.92       42.11      7.14 o 
  12   4   2      176.22      171.24      8.63 o 
   1   5   2     1381.53     1359.28     11.30 o 
   2   5   2     5903.07     5675.38     43.17 o 
   3   5   2     4911.73     4917.35     36.11 o 
   4   5   2      952.66      887.65     12.14 o 
   5   5   2     2629.09     2713.85     26.15 o 
   6   5   2       42.60       49.00      4.28 o 
   7   5   2      244.98      240.33      7.79 o 
   8   5   2      219.51      231.12      8.17 o 
   9   5   2      947.46      887.59     14.42 o 
  10   5   2     1021.15      959.62     15.70 o 
  11   5   2      648.77      610.57     13.14 o 
   0   6   2    14038.70    13833.98    117.14 o 
   1   6   2      552.08      545.15      7.19 o 
   2   6   2     1185.64     1140.79     10.96 o 
   3   6   2       61.37       57.31      3.78 o 
   4   6   2    15503.78    15538.75    114.17 o 
   5   6   2      634.93      587.73     11.08 o 
   6   6   2      767.50      778.73     13.09 o 
   7   6   2       35.81       37.47      4.93 o 
   8   6   2     4763.95     4570.79     42.27 o 
   9   6   2     1499.95     1388.52     26.66 o 
  10   6   2       25.30       29.61      5.82 o 
  11   6   2      388.60      354.54     12.45 o 
   1   7   2     3204.05     3156.35     27.63 o 
   2   7   2       40.72       56.13      3.82 o 
   3   7   2       44.26       38.06      3.57 o 
   4   7   2        0.55        5.50      4.14 o 
   5   7   2     1732.40     1721.05     21.30 o 
   6   7   2      604.84      576.62     12.21 o 
   7   7   2     2958.49     2960.14     35.12 o 
   8   7   2      549.47      523.50     12.60 o 
   9   7   2      289.09      308.95     10.47 o 
  10   7   2       82.39       83.44      7.88 o 
   0   8   2     4229.37     4000.53     36.97 o 
   1   8   2      476.85      463.92      8.57 o 
   2   8   2     7922.35     7772.31     51.92 o 
   3   8   2       39.49       48.60      7.54 o 
   4   8   2      754.47      757.16     16.21 o 
   5   8   2       31.41       41.38      5.93 o 
   6   8   2     3833.24     3683.21     37.48 o 
   7   8   2      233.13      224.28      9.65 o 
   8   8   2     1000.10      984.78     21.11 o 
   9   8   2      472.40      435.84     14.59 o 
   1   9   2     1867.75     1808.19     18.70 o 
   2   9   2     1789.49     1722.11     20.20 o 
   3   9   2      465.20      471.08     14.63 o 
   4   9   2        7.84       13.81      5.64 o 
   5   9   2      566.20      563.87     16.12 o 
   6   9   2      745.24      750.58     15.75 o 
   7   9   2      552.04      536.90     13.97 o 
   8   9   2      227.41      226.70     15.67 o 
   9   9   2      518.83      533.76     14.80 o 
   0  10   2     6662.09     6739.53     84.37 o 
   1  10   2      122.25      125.35      7.11 o 
   2  10   2      106.82      128.87     11.13 o 
   3  10   2      555.40      574.25     30.01 o 
   4  10   2     2374.33     2269.51     33.34 o 
   5  10   2     1565.05     1534.90     24.03 o 
   6  10   2       25.35       31.76      6.54 o 
   7  10   2      468.54      476.86     14.37 o 
   8  10   2     2790.96     2768.58     34.86 o 
   1  11   2      224.11      241.03     12.71 o 
   2  11   2        8.49       11.17      8.33 o 
   3  11   2     2337.23     2410.88     44.09 o 
   4  11   2       55.69       64.65      7.66 o 
   5  11   2      100.69      122.34      9.52 o 
   6  11   2        5.87        1.26      6.62 o 
   0  12   2      140.56      150.33     20.90 o 
   1  12   2      206.13      238.11     17.14 o 
   2  12   2     2888.23     3057.80     52.91 o 
   3  12   2      899.93      918.39     22.82 o 
   4  12   2     1115.16     1148.54     25.81 o 
   1   0   3     2603.83     2339.62     36.12 o 
   3   0   3     5213.35     5244.82     46.42 o 
   5   0   3      381.25      400.18     11.89 o 
   7   0   3     1169.54     1213.39     33.71 o 
   9   0   3      256.09      275.04     20.22 o 
  11   0   3     1329.84     1220.14     41.12 o 
   0   1   3     5911.22     5662.19     49.29 o 
   1   1   3     1853.87     1773.87     13.38 o 
   2   1   3      194.89      248.43      4.27 o 
   3   1   3     6748.58     7026.00     46.70 o 
   4   1   3      539.42      553.44      5.31 o 
   5   1   3    11504.57    12069.93    102.60 o 
   6   1   3       23.06       27.04      5.72 o 
   7   1   3     3286.05     3492.14     51.91 o 
   8   1   3      293.01      290.32     13.82 o 
   9   1   3      304.42      309.43     14.78 o 
  10   1   3      141.78      128.96      7.05 o 
  11   1   3     1059.78      990.86     35.05 o 
  12   1   3        2.34       22.10      9.76 o 
   1   2   3       22.83       28.58      2.91 o 
   2   2   3     1348.06     1383.66     11.59 o 
   3   2   3      101.71       98.08      3.52 o 
   4   2   3      103.12      111.21      5.58 o 
   5   2   3      324.14      331.82      7.05 o 
   6   2   3      993.30     1035.00     14.64 o 
   7   2   3       56.11       73.08      4.86 o 
   8   2   3     1343.07     1411.18     19.30 o 
   9   2   3      277.64      301.49     10.61 o 
  10   2   3       12.43       21.04      5.18 o 
  11   2   3      347.75      356.98     19.30 o 
  12   2   3      379.62      407.43     19.55 o 
   0   3   3     6695.70     6704.93     50.72 o 
   1   3   3    13856.28    13936.75     85.64 o 
   2   3   3      947.48      933.57      9.51 o 
   3   3   3     6216.45     6143.66     39.05 o 
   4   3   3      503.08      471.02      7.29 o 
   5   3   3     1927.93     2029.96     17.85 o 
   6   3   3       10.30       17.57      2.98 o 
   7   3   3     3078.65     3118.94     28.15 o 
   8   3   3      321.38      302.51     13.04 o 
   9   3   3     4230.80     4188.29     36.73 o 
  10   3   3      423.38      404.52      9.16 o 
  11   3   3     1393.11     1400.30     22.96 o 
   1   4   3     1633.19     1564.50     13.02 o 
   2   4   3      283.97      260.91      5.24 o 
   3   4   3     1231.12     1186.63     11.66 o 
   4   4   3       66.47       55.84      3.29 o 
   5   4   3     1389.19     1378.96     16.13 o 
   6   4   3      225.02      249.69      9.24 o 
   7   4   3     3879.64     3869.58     34.73 o 
   8   4   3       47.55       57.36      4.84 o 
   9   4   3      243.41      229.07      8.09 o 
  10   4   3       23.67       27.16      4.72 o 
  11   4   3        1.06       15.42      5.03 o 
   0   5   3      171.86      158.46      5.68 o 
   1   5   3    14130.41    13688.55     75.59 o 
   2   5   3       51.43       53.03      3.47 o 
   3   5   3     4372.67     4331.79     30.54 o 
   4   5   3     1228.22     1211.67     12.67 o 
   5   5   3      767.80      758.49     12.27 o 
   6   5   3      215.36      220.99      7.43 o 
   7   5   3     2919.54     2929.03     29.30 o 
   8   5   3        0.74        2.25      4.04 o 
   9   5   3     4611.42     4581.45     42.23 o 
  10   5   3        2.72        6.03      4.99 o 
  11   5   3      995.05      971.68     16.59 o 
   1   6   3       45.56       45.02      3.05 o 
   2   6   3      840.37      828.40     13.06 o 
   3   6   3        2.01       10.22      2.81 o 
   4   6   3      226.97      246.05      7.10 o 
   5   6   3      162.57      168.50      7.36 o 
   6   6   3      280.56      292.11     10.99 o 
   7   6   3      872.77      846.67     14.72 o 
   8   6   3      463.85      470.59     11.56 o 
   9   6   3      468.40      450.71     18.78 o 
  10   6   3       32.42       28.43      5.99 o 
   0   7   3      980.12      907.91     16.34 o 
   1   7   3     2420.15     2349.78     20.40 o 
   2   7   3       47.13       59.36      4.02 o 
   3   7   3     3775.82     3687.73     28.75 o 
   4   7   3     1270.70     1245.46     15.85 o 
   5   7   3     3878.63     3827.05     37.30 o 
   6   7   3      564.95      545.99     12.58 o 
   7   7   3     1856.70     1830.49     23.80 o 
   8   7   3        3.48        2.55      4.97 o 
   9   7   3      546.68      534.56     13.42 o 
  10   7   3       35.73       39.64      6.68 o 
   1   8   3      666.43      671.44     11.56 o 
   2   8   3      529.05      550.03      9.72 o 
   3   8   3     1373.02     1307.75     16.82 o 
   4   8   3        1.44       -2.85      4.02 o 
   5   8   3       66.80       86.30      6.81 o 
   6   8   3      114.11      134.93     15.86 o 
   7   8   3      237.75      243.28     10.64 o 
   8   8   3        0.48       10.29      5.93 o 
   9   8   3      112.23      115.82      8.80 o 
   0   9   3      804.77      814.00     39.10 o 
   1   9   3      308.62      305.32      9.04 o 
   2   9   3      328.89      327.70     11.99 o 
   3   9   3     2801.26     2776.65     30.34 o 
   4   9   3      101.75      102.18      7.57 o 
   5   9   3     4212.11     4345.56     43.98 o 
   6   9   3       87.03      103.91      8.16 o 
   7   9   3      874.00      860.95     25.46 o 
   8   9   3      342.23      356.22     12.85 o 
   1  10   3       17.29       17.10      5.47 o 
   2  10   3      180.45      192.86      9.73 o 
   3  10   3      135.41      134.83     10.24 o 
   4  10   3       36.06       29.75      6.48 o 
   5  10   3       73.14       72.64      7.73 o 
   6  10   3      305.48      312.28     12.88 o 
   7  10   3      113.86      113.28     16.35 o 
   0  11   3     1914.91     1931.27     38.85 o 
   1  11   3     1561.16     1577.78     28.28 o 
   2  11   3      797.08      822.96     25.26 o 
   3  11   3      957.41     1040.84     41.32 o 
   4  11   3        3.86        4.65      7.50 o 
   5  11   3      792.43      856.06     22.04 o 
   1  12   3      231.24      258.40     18.09 o 
   2  12   3      252.68      254.39     25.95 o 
   3  12   3      152.84      170.89     32.36 o 
   0   0   4    66657.42    66996.06    646.36 o 
   2   0   4     1721.27     1677.21     19.79 o 
   4   0   4     4063.14     4081.49     39.34 o 
   6   0   4      447.93      445.67     10.12 o 
   8   0   4    11033.96    10805.28    173.92 o 
  10   0   4      523.11      620.85     31.01 o 
   1   1   4     1835.11     1736.44     14.21 o 
   2   1   4     1523.66     1445.49     12.71 o 
   3   1   4     5605.66     5603.60     36.41 o 
   4   1   4      125.66      121.14      4.15 o 
   5   1   4     2525.67     2663.83     20.05 o 
   6   1   4     2322.51     2422.11     40.96 o 
   7   1   4       30.31       34.52      4.35 o 
   8   1   4     1212.08     1245.06     17.64 o 
   9   1   4     1129.07     1166.54     27.65 o 
  10   1   4      181.70      173.87     14.28 o 
  11   1   4     1055.98     1083.08     29.31 o 
   0   2   4     1297.74     1238.47     13.62 o 
   1   2   4      844.54      748.46      8.47 o 
   2   2   4    17836.90    17927.19    104.57 o 
   3   2   4      166.39      204.29      4.98 o 
   4   2   4      448.57      442.34      8.39 o 
   5   2   4     1349.89     1340.13     12.73 o 
   6   2   4     9117.37     9641.32     72.83 o 
   7   2   4      272.11      296.38     13.72 o 
   8   2   4      341.77      365.88     11.40 o 
   9   2   4      887.17      882.14     16.14 o 
  10   2   4     3734.77     3708.15     41.53 o 
  11   2   4       68.69       83.84     19.89 o 
   1   3   4     3980.43     3946.43     32.64 o 
   2   3   4     1236.47     1145.36     11.49 o 
   3   3   4      476.91      488.34      7.45 o 
   4   3   4      321.82      355.26      8.24 o 
   5   3   4     1246.12     1306.86     14.17 o 
   6   3   4       54.70       71.27      6.81 o 
   7   3   4     4395.38     4604.98     63.00 o 
   8   3   4        4.15        3.42      3.64 o 
   9   3   4      265.62      257.15      7.95 o 
  10   3   4      382.37      400.50     12.56 o 
  11   3   4        9.19       21.64      6.66 o 
   0   4   4     1127.98     1092.05     13.53 o 
   1   4   4        3.35        3.82      2.20 o 
   2   4   4      119.79      122.94      5.83 o 
   3   4   4       64.04       75.57      3.91 o 
   4   4   4    22496.59    22744.46    132.86 o 
   5   4   4      313.85      303.66     11.16 o 
   6   4   4      473.40      509.72     10.28 o 
   7   4   4       29.66       33.31      4.44 o 
   8   4   4     2174.14     2216.88     24.32 o 
   9   4   4        0.44       -0.34      4.53 o 
  10   4   4       17.10       16.85      4.97 o 
  11   4   4       33.54       27.31      7.51 o 
   1   5   4     3190.30     3154.96     24.25 o 
   2   5   4     2505.43     2384.25     20.03 o 
   3   5   4      715.40      747.62     12.91 o 
   4   5   4       68.77       65.81      4.22 o 
   5   5   4      669.23      670.64     12.55 o 
   6   5   4      400.72      407.69     10.10 o 
   7   5   4     2133.59     2130.71     24.40 o 
   8   5   4       17.00       18.43      6.71 o 
   9   5   4      252.49      275.89     10.31 o 
  10   5   4      335.44      324.36     10.59 o 
   0   6   4       13.43       45.75     28.31 o 
   1   6   4     1578.27     1550.96     17.12 o 
   2   6   4     8283.86     8053.08     68.53 o 
   3   6   4      505.29      503.50      8.93 o 
   4   6   4      633.74      648.48     13.21 o 
   5   6   4      142.22      131.24      7.12 o 
   6   6   4     5928.48     6048.46     53.15 o 
   7   6   4       13.10       18.05      5.13 o 
   8   6   4      133.61      122.04      7.77 o 
   9   6   4     1059.19     1064.00     27.15 o 
  10   6   4     2023.89     1961.94     25.78 o 
   1   7   4      780.73      783.63     12.41 o 
   2   7   4       62.99       59.87      4.47 o 
   3   7   4     2507.84     2468.86     22.37 o 
   4   7   4        0.68        4.78      3.84 o 
   5   7   4     1328.46     1311.07     19.39 o 
   6   7   4      312.08      309.83     10.62 o 
   7   7   4      132.44      155.52      8.79 o 
   8   7   4      455.24      464.45     12.99 o 
   9   7   4     1378.11     1356.17     21.54 o 
   0   8   4    16530.51    15790.36    170.17 o 
   1   8   4     1152.96     1089.35     17.44 o 
   2   8   4      595.49      614.40     11.88 o 
   3   8   4      285.23      297.40      9.09 o 
   4   8   4     1811.44     1786.41     23.75 o 
   5   8   4       28.78       37.55      5.96 o 
   6   8   4      100.37      104.38      8.05 o 
   7   8   4      173.29      180.49     13.23 o 
   8   8   4     5107.31     5229.45     51.52 o 
   1   9   4      352.50      349.96     11.37 o 
   2   9   4      873.98      853.14     19.65 o 
   3   9   4     1400.24     1355.73     21.23 o 
   4   9   4       21.11       22.31      6.74 o 
   5   9   4      501.10      530.57     24.91 o 
   6   9   4     1327.33     1326.68     21.93 o 
   7   9   4      594.24      618.09     15.84 o 
   0  10   4     1175.46     1217.07     29.55 o 
   1  10   4       15.28       11.71      6.74 o 
   2  10   4     4846.00     4962.61     57.60 o 
   3  10   4      302.45      311.90     16.88 o 
   4  10   4       36.63       45.61     11.18 o 
   5  10   4      812.38      785.74     20.72 o 
   6  10   4     2434.07     2421.97     32.34 o 
   1  11   4      887.31      916.99     22.05 o 
   2  11   4       21.83       15.57     12.13 o 
   3  11   4       21.59       13.02     15.50 o 
   4  11   4      160.49      168.26     15.49 o 
   1   0   5     1948.07     1758.17     21.77 o 
   3   0   5     3215.80     3190.54     34.16 o 
   5   0   5      101.81      114.14      6.88 o 
   7   0   5      202.60      233.50     17.86 o 
   9   0   5      862.03      827.13     35.05 o 
  11   0   5     1496.17     1418.32     49.88 o 
   0   1   5      522.95      471.20     12.87 o 
   1   1   5     3628.39     3456.41     25.12 o 
   2   1   5        1.40        7.90      2.49 o 
   3   1   5     7161.13     7152.30     46.38 o 
   4   1   5     1139.49     1128.39     12.41 o 
   5   1   5     8922.69     9344.39     59.23 o 
   6   1   5       45.28       52.71      4.44 o 
   7   1   5     2614.60     2789.27     26.88 o 
   8   1   5       47.64       50.72      6.32 o 
   9   1   5      248.48      261.75      9.81 o 
  10   1   5      184.16      198.94     16.21 o 
   1   2   5        0.65        7.41      2.40 o 
   2   2   5     1424.35     1426.75     13.86 o 
   3   2   5      290.55      275.55      6.37 o 
   4   2   5      453.06      469.41      7.99 o 
   5   2   5      154.91      152.46      5.42 o 
   6   2   5       90.62      100.64      8.13 o 
   7   2   5      198.63      216.97      7.42 o 
   8   2   5      210.83      246.97      8.76 o 
   9   2   5      182.32      172.71      7.17 o 
  10   2   5       74.83       57.58     11.89 o 
   0   3   5     1356.88     1282.74     23.36 o 
   1   3   5     5858.41     5778.42     42.68 o 
   2   3   5       34.70       33.71      3.29 o 
   3   3   5     2474.40     2394.86     22.26 o 
   4   3   5      697.90      670.54      9.70 o 
   5   3   5      854.63      881.50     12.29 o 
   6   3   5      122.28      120.86      6.38 o 
   7   3   5     1785.43     1788.31     36.84 o 
   8   3   5      224.87      231.48      8.50 o 
   9   3   5     2713.57     2789.42     31.97 o 
  10   3   5      242.73      229.98     11.57 o 
   1   4   5      625.19      617.81     10.12 o 
   2   4   5      215.46      215.74      6.18 o 
   3   4   5     1530.01     1489.43     15.19 o 
   4   4   5        0.15        0.21      3.03 o 
   5   4   5      399.22      396.66      9.85 o 
   6   4   5       25.38       26.94      4.79 o 
   7   4   5     1131.68     1153.31     17.18 o 
   8   4   5        0.56        5.79      4.57 o 
   9   4   5       35.42       50.75      7.74 o 
  10   4   5        0.17        1.19      5.14 o 
   0   5   5       55.79       57.39      7.38 o 
   1   5   5     4839.06     4708.78     50.11 o 
   2   5   5      248.86      258.19      8.63 o 
   3   5   5     1192.48     1196.03     13.92 o 
   4   5   5      665.97      679.57     10.64 o 
   5   5   5      155.03      160.49      7.83 o 
   6   5   5      379.50      380.64     10.65 o 
   7   5   5     1505.23     1575.43     21.45 o 
   8   5   5        0.30        5.78      5.19 o 
   9   5   5     3132.30     3250.92     34.96 o 
   1   6   5        7.64        7.67      4.27 o 
   2   6   5      777.01      716.53     12.05 o 
   3   6   5        6.47       10.15      4.17 o 
   4   6   5      375.71      390.20      9.73 o 
   5   6   5        2.58        0.46      4.61 o 
   6   6   5       22.65       24.25      5.59 o 
   7   6   5      388.73      403.55     12.00 o 
   8   6   5       65.94       81.56      7.61 o 
   9   6   5       70.11       78.59      7.84 o 
   0   7   5        1.47        1.01      6.20 o 
   1   7   5     1592.86     1574.42     21.49 o 
   2   7   5      314.79      330.74     10.35 o 
   3   7   5     2637.40     2582.58     26.40 o 
   4   7   5     2015.45     1946.31     22.47 o 
   5   7   5     2696.69     2772.48     31.71 o 
   6   7   5      550.24      545.34     15.57 o 
   7   7   5     1353.03     1414.65     24.52 o 
   8   7   5       18.47       28.87      6.97 o 
   1   8   5      642.35      614.59     14.06 o 
   2   8   5      478.38      462.43     12.63 o 
   3   8   5      879.34      879.23     21.72 o 
   4   8   5       43.55       54.59      7.76 o 
   5   8   5        8.01        4.37      6.39 o 
   6   8   5        0.00       10.29      6.05 o 
   7   8   5       97.04      100.62      8.98 o 
   0   9   5      466.94      474.93     19.27 o 
   1   9   5      788.09      791.15     18.97 o 
   2   9   5      441.37      423.71     14.68 o 
   3   9   5     2993.68     3022.59     40.99 o 
   4   9   5       49.35       63.67     10.72 o 
   5   9   5     3873.91     4001.07     65.68 o 
   6   9   5      105.76      117.51     10.90 o 
   1  10   5        6.34       -2.45      6.20 o 
   2  10   5      162.26      174.81     12.32 o 
   3  10   5      330.04      336.91     24.27 o 
   4  10   5       50.28       57.92     11.41 o 
   5  10   5      125.20      140.98     14.30 o 
   0  11   5      909.84      958.27     32.02 o 
   1  11   5     1423.53     1445.28     29.05 o 
   2  11   5      138.79      136.19     15.01 o 
   0   0   6     5627.42     5518.92     94.38 o 
   2   0   6     8926.24     8807.14    101.45 o 
   4   0   6      798.21      846.54     16.16 o 
   6   0   6     4807.93     4786.20     60.64 o 
   8   0   6     1077.82     1134.16     30.00 o 
  10   0   6     3503.53     3769.61     88.98 o 
   1   1   6     2540.48     2505.08     33.47 o 
   2   1   6      921.20      864.18     13.79 o 
   3   1   6      252.45      251.07      6.65 o 
   4   1   6        2.36        1.52      3.28 o 
   5   1   6     1109.74     1148.78     13.74 o 
   6   1   6      785.51      788.20     13.62 o 
   7   1   6     1810.68     1903.70     22.53 o 
   8   1   6      403.38      405.42     17.51 o 
   9   1   6      417.38      420.72     11.36 o 
  10   1   6       27.21       39.50     12.81 o 
   0   2   6    10254.12     9820.83    109.16 o 
   1   2   6       40.91       27.27      4.44 o 
   2   2   6      352.81      356.06      9.41 o 
   3   2   6       33.35       34.40      4.07 o 
   4   2   6     6642.74     6648.99     45.72 o 
   5   2   6     1183.68     1202.82     15.44 o 
   6   2   6      232.64      250.12      8.90 o 
   7   2   6      184.14      189.97      8.41 o 
   8   2   6     3786.73     3936.95     38.01 o 
   9   2   6      539.71      556.93     12.15 o 
   1   3   6      681.79      652.38     12.55 o 
   2   3   6      757.00      752.65     17.22 o 
   3   3   6     3461.69     3496.62     30.71 o 
   4   3   6      223.43      238.10      8.79 o 
   5   3   6      608.64      624.75     11.51 o 
   6   3   6        2.39        7.54      4.74 o 
   7   3   6       58.22       62.38      6.25 o 
   8   3   6       17.54       25.08      5.72 o 
   9   3   6      457.89      488.10     16.83 o 
   0   4   6      755.35      733.45     19.07 o 
   1   4   6       40.79       43.54      5.20 o 
   2   4   6     7674.10     7492.64     62.76 o 
   3   4   6      140.29      148.85      7.65 o 
   4   4   6     3243.83     3278.30     29.98 o 
   5   4   6      228.91      247.22     12.36 o 
   6   4   6     5525.90     5767.58     58.68 o 
   7   4   6       45.21       60.96      6.61 o 
   8   4   6       39.44       55.27      8.95 o 
   9   4   6        4.57        8.64      6.11 o 
   1   5   6      588.45      579.91     12.89 o 
   2   5   6     1580.13     1504.10     21.70 o 
   3   5   6     1650.01     1615.31     21.71 o 
   4   5   6      215.10      209.93      8.26 o 
   5   5   6     1054.61     1074.81     17.59 o 
   6   5   6       72.79       76.31      7.49 o 
   7   5   6      105.87      112.88      8.18 o 
   8   5   6       38.98       48.11      7.39 o 
   0   6   6     4743.72     4591.23     62.68 o 
   1   6   6      531.75      526.05     12.80 o 
   2   6   6      338.40      332.31     10.78 o 
   3   6   6       78.80       79.83      6.94 o 
   4   6   6     6176.17     6203.00     64.32 o 
   5   6   6      138.25      128.31      9.64 o 
   6   6   6      251.54      286.15     11.45 o 
   7   6   6        2.35       -4.31      6.02 o 
   8   6   6     2349.69     2496.98     81.85 o 
   1   7   6     1246.75     1219.73     19.97 o 
   2   7   6       27.02       33.01      6.30 o 
   3   7   6       73.92       65.92      6.95 o 
   4   7   6        0.90       12.28      7.85 o 
   5   7   6      611.87      639.06     20.96 o 
   6   7   6      311.15      319.74     13.82 o 
   7   7   6     1835.24     1895.64     64.84 o 
   0   8   6     1971.05     1900.28     37.66 o 
   1   8   6      320.99      297.17     11.71 o 
   2   8   6     4131.57     4166.12     69.28 o 
   3   8   6       78.66       84.63      9.47 o 
   4   8   6      225.29      237.09     17.86 o 
   5   8   6        2.68       25.96     13.48 o 
   6   8   6     2107.22     2087.40     39.75 o 
   1   9   6      860.63      897.83     18.79 o 
   2   9   6      705.21      711.44     17.01 o 
   3   9   6      248.66      268.58     17.39 o 
   4   9   6        0.67        1.43      9.29 o 
   0  10   6     3926.32     4023.54    146.28 o 
   1  10   6       26.22       32.13      7.98 o 
   2  10   6       86.84       94.68     11.29 o 
   1   0   7      288.18      259.42     12.84 o 
   3   0   7     1119.98     1081.48     24.46 o 
   5   0   7      142.28      165.16     15.50 o 
   7   0   7      434.51      461.29     17.08 o 
   0   1   7     1338.16     1223.76     25.98 o 
   1   1   7      598.50      562.20     12.38 o 
   2   1   7       54.71       60.33      6.05 o 
   3   1   7     2085.96     2041.52     24.73 o 
   4   1   7       35.15       28.20      5.43 o 
   5   1   7     3380.57     3441.29     68.08 o 
   6   1   7       19.10       21.84      5.77 o 
   7   1   7     1098.07     1163.42     28.31 o 
   8   1   7      139.61      154.66      8.58 o 
   1   2   7       32.11       30.78      5.22 o 
   2   2   7      379.63      409.99     11.33 o 
   3   2   7       10.22       13.80      5.03 o 
   4   2   7        4.35       10.36      4.97 o 
   5   2   7      123.79      100.73      9.76 o 
   6   2   7      477.67      505.59     14.13 o 
   7   2   7        6.31       10.61      5.75 o 
   8   2   7      580.40      630.91     14.30 o 
   0   3   7     1502.16     1420.69     29.08 o 
   1   3   7     4207.87     4083.55     40.44 o 
   2   3   7      470.04      452.80     11.83 o 
   3   3   7     1921.41     1865.17     24.07 o 
   4   3   7       98.65       99.52      7.46 o 
   5   3   7      785.11      800.39     20.50 o 
   6   3   7       23.95       31.80      7.03 o 
   7   3   7     1286.65     1325.23     35.49 o 
   8   3   7       93.25       97.11      8.15 o 
   1   4   7      371.71      336.90     10.95 o 
   2   4   7       40.94       35.92      5.86 o 
   3   4   7      159.47      168.27      9.01 o 
   4   4   7       27.57       13.89      5.79 o 
   5   4   7      403.61      406.59     31.01 o 
   6   4   7       96.54      105.46     10.72 o 
   7   4   7     1798.28     1831.32     28.35 o 
   0   5   7        7.02       13.30      7.85 o 
   1   5   7     4851.46     4800.67     46.93 o 
   2   5   7        2.21       -3.24      7.10 o 
   3   5   7     1732.22     1721.14     24.23 o 
   4   5   7      397.14      394.63     14.12 o 
   5   5   7      403.38      401.46     16.66 o 
   6   5   7       60.79       62.27     16.18 o 
   7   5   7     1239.45     1234.01     49.88 o 
   1   6   7       26.78       25.63      6.29 o 
   2   6   7      283.19      302.64     11.36 o 
   3   6   7        2.19        5.60      6.08 o 
   4   6   7       42.54       50.60      9.98 o 
   5   6   7      148.17      155.32     13.35 o 
   6   6   7      163.81      176.41     13.80 o 
   0   7   7      508.83      526.50     20.50 o 
   1   7   7      880.55      882.18     18.19 o 
   2   7   7       10.51       20.60      6.85 o 
   3   7   7     1525.71     1469.61     27.49 o 
   4   7   7      306.99      325.34     17.87 o 
   5   7   7     1528.12     1496.24     33.11 o 
   1   8   7      161.06      163.23     10.92 o 
   2   8   7      140.99      144.18     10.34 o 
   3   8   7      539.63      558.10     20.03 o 
   0   0   8    11372.27    11213.79    182.68 o 
   2   0   8      197.59      202.61     14.28 o 
   4   0   8     1059.08     1029.75     25.82 o 
   6   0   8       38.35       47.86     12.81 o 
   1   1   8      442.99      407.85     12.11 o 
   2   1   8      384.70      377.59     12.29 o 
   3   1   8     1538.45     1475.70     30.04 o 
   4   1   8        7.68       10.15      6.06 o 
   5   1   8      530.60      546.68     18.59 o 
   6   1   8      496.40      461.76     17.14 o 
   0   2   8      309.92      287.10     15.49 o 
   1   2   8       43.15       50.78      9.54 o 
   2   2   8     4445.33     4328.21     44.22 o 
   3   2   8       17.41       25.18      6.64 o 
   4   2   8      103.62      102.53      9.55 o 
   5   2   8      567.69      567.29     19.05 o 
   6   2   8     2910.92     2882.42     45.04 o 
   1   3   8     1078.56     1063.04     19.13 o 
   2   3   8      364.84      373.00     15.18 o 
   3   3   8       91.72       85.30      8.16 o 
   4   3   8      109.56      109.75      8.80 o 
   5   3   8      643.26      674.43     21.45 o 
   6   3   8        6.44        9.62      8.81 o 
   0   4   8     1031.24     1004.34     26.93 o 
   1   4   8       12.31        8.35      6.17 o 
   2   4   8      155.72      148.72      9.66 o 
   3   4   8       41.32       45.99      7.32 o 
   4   4   8     7243.40     7240.16     75.58 o 
   5   4   8      127.04      124.13     12.39 o 
   1   5   8      868.22      873.60     18.20 o 
   2   5   8      776.01      745.17     17.09 o 
   3   5   8      251.07      231.29     11.59 o 
   4   5   8       65.37       64.89     11.44 o 
   5   5   8      334.57      360.33     18.11 o 
   0   6   8       13.86       17.17     10.79 o 
   1   6   8      286.35      290.73     18.58 o 
   2   6   8     3088.26     3146.08     43.98 o 
   3   6   8       47.69       54.75      8.32 o 
   1   7   8      268.37      269.17     13.14 o 
   1   0   9      406.09      427.21     28.31 o 
   3   0   9      586.29      572.85     22.07 o 
   0   1   9       51.87       58.67     11.80 o 
   1   1   9      882.45      854.77     18.36 o 
   2   1   9        4.41        7.82      6.65 o 
   3   1   9     1822.65     1792.83     38.05 o 
   4   1   9      288.53      278.59     24.94 o 
   1   2   9        3.00        8.89      6.70 o 
   2   2   9      369.28      398.39     13.79 o 
   3   2   9      107.42      102.50      9.39 o 
   0   3   9      326.75      389.63     27.64 o 
   1   3   9     1484.79     1490.57     28.78 o 
   2   3   9       20.79        9.48      7.24 o 
   3   3   9      603.44      607.53     19.31 o 
   1   4   9       81.21       64.84     11.62 o 
                                                 
